# Supplementary material for: CSF1R-Dependent Microglial Repopulation and Contact-Dependent Inhibition of Proliferation In Vitro
Source: Brain Sci. 2025 Jul 31;15(8):825. doi: 10.3390/brainsci15080825 (PMC12384364; doi:10.3390/brainsci15080825)
Supplement: Supplementary file 1 [file brainsci-15-00825-s001.zip]

Archive with 6 entries (6 files):
- supplementary Fig S1_174mm.png
- Supplementary video S1.mp4
- Supplementary video S2.mp4
- supplemetaly Table S1.xlsx
- supplemetaly Table S2.xlsx
- FigS2_174mm.tiff
