# Supplementary material for: CSF1R-Dependent Microglial Repopulation and Contact-Dependent Inhibition of Proliferation In Vitro
Source: Brain Sci. 2025 Jul 31;15(8):825. doi: 10.3390/brainsci15080825 (PMC12384364; doi:10.3390/brainsci15080825)
Supplement: Supplementary file 1 [file brainsci-15-00825-s001.zip › supplemetaly Table S1.xlsx]

## Sheet: Sheet1
Table S1
OFFICIAL_GENE_SYMBOL	Name
1700049L16Rik	RIKEN cDNA 1700049L16 gene(1700049L16Rik)
1700099I09Rik	RIKEN cDNA 1700099I09 gene(1700099I09Rik)
2610318N02Rik	RIKEN cDNA 2610318N02 gene(2610318N02Rik)
2700099C18Rik	RIKEN cDNA 2700099C18 gene(2700099C18Rik)
4930579G24Rik	RIKEN cDNA 4930579G24 gene(4930579G24Rik)
4933403J19Rik	RIKEN cDNA 4933403J19 gene(4933403J19Rik)
4933430I17Rik	RIKEN cDNA 4933430I17 gene(4933430I17Rik)
4933432I03Rik	RIKEN cDNA 4933432I03 gene(4933432I03Rik)
5730416F02Rik	RIKEN cDNA 5730416F02 gene(5730416F02Rik)
A430033K04Rik	RIKEN cDNA A430033K04 gene(A430033K04Rik)
AA467197	expressed sequence AA467197(AA467197)
Abracl	ABRA C-terminal like(Abracl)
Acod1	aconitate decarboxylase 1(Acod1)
Adam8	a disintegrin and metallopeptidase domain 8(Adam8)
AI662270	expressed sequence AI662270(AI662270)
AI847159	expressed sequence AI847159(AI847159)
Aicda	activation-induced cytidine deaminase(Aicda)
Aldh7a1	aldehyde dehydrogenase family 7 member A1(Aldh7a1)
Alox15	arachidonate 15-lipoxygenase(Alox15)
Ambp	alpha 1 microglobulin/bikunin precursor(Ambp)
Ankle1	ankyrin repeat and LEM domain containing 1(Ankle1)
Anln	anillin actin binding protein(Anln)
Ap1s3	adaptor-related protein complex AP-1 sigma 3(Ap1s3)
Apol10b	apolipoprotein L 10B(Apol10b)
Areg	amphiregulin(Areg)
Arg1	arginase liver(Arg1)
Arhgef39	Rho guanine nucleotide exchange factor 39(Arhgef39)
Arhgef7	Rho guanine nucleotide exchange factor(Arhgef7)
Asb4	ankyrin repeat and SOCS box-containing 4(Asb4)
Asf1b	anti-silencing function 1B histone chaperone(Asf1b)
Aspm	abnormal spindle microtubule assembly(Aspm)
Atad5	ATPase family AAA domain containing 5(Atad5)
Atg4a	autophagy related 4A cysteine peptidase(Atg4a)
Atp2a3	ATPase Ca++ transporting ubiquitous(Atp2a3)
Atp8b4	ATPase class I type 8B member 4(Atp8b4)
AU022793	expressed sequence AU022793(AU022793)
Aunip	aurora kinase A and ninein interacting protein(Aunip)
Aurka	aurora kinase A(Aurka)
B3gnt3	UDP-GlcNAc:betaGal beta-13-N-acetylglucosaminyltransferase 3(B3gnt3)
Bard1	BRCA1 associated RING domain 1(Bard1)
Bik	BCL2-interacting killer(Bik)
Birc5	baculoviral IAP repeat-containing 5(Birc5)
Blm	Bloom syndrome RecQ like helicase(Blm)
Bmp4	bone morphogenetic protein 4(Bmp4)
Bora	bora aurora kinase A activator(Bora)
Brca1	breast cancer 1 early onset(Brca1)
Brip1	BRCA1 interacting protein C-terminal helicase 1(Brip1)
Bst1	bone marrow stromal cell antigen 1(Bst1)
Btn2a2	butyrophilin subfamily 2 member A2(Btn2a2)
Bub1	BUB1 mitotic checkpoint serine/threonine kinase(Bub1)
Bub1b	BUB1B mitotic checkpoint serine/threonine kinase(Bub1b)
C430042M11Rik	RIKEN cDNA C430042M11 gene(C430042M11Rik)
Cacna1f	calcium channel voltage-dependent alpha 1F subunit(Cacna1f)
Camk2d	calcium/calmodulin-dependent protein kinase II delta(Camk2d)
Capg	capping actin protein gelsolin like(Capg)
Cass4	Cas scaffolding protein family member 4(Cass4)
Cbr2	carbonyl reductase 2(Cbr2)
Ccdc69	coiled-coil domain containing 69(Ccdc69)
Ccl9	C-C motif chemokine ligand 9(Ccl9)
Ccna2	cyclin A2(Ccna2) subfamily N
Ccnb1	cyclin B1(Ccnb1)
Ccnb1-ps	cyclin B1 pseudogene(Ccnb1-ps)
Ccnb2	cyclin B2(Ccnb2)
Ccne1	cyclin E1(Ccne1)
Ccnf	cyclin F(Ccnf)
Cd200r4	CD200 receptor 4(Cd200r4)
Cd300e	CD300E molecule(Cd300e)
Cd300lf	CD300 molecule like family member F(Cd300lf)
Cd8a	CD8 subunit alpha(Cd8a)
Cdc20	cell division cycle 20(Cdc20)
Cdc25b	cell division cycle 25B(Cdc25b)
Cdc25c	cell division cycle 25C(Cdc25c)
Cdc45	cell division cycle 45(Cdc45)
Cdc6	cell division cycle 6(Cdc6)
Cdc7	cell division cycle 7(Cdc7)
Cdca2	cell division cycle associated 2(Cdca2)
Cdca3	cell division cycle associated 3(Cdca3)
Cdca5	cell division cycle associated 5(Cdca5)
Cdca7	cell division cycle associated 7(Cdca7)
Cdca7l	cell division cycle associated 7 like(Cdca7l)
Cdca8	cell division cycle associated 8(Cdca8)
Cdh1	cadherin 1(Cdh1)
Cdh24	cadherin-like 24(Cdh24)
Cdhr3	cadherin-related family member 3(Cdhr3)
Cdk1	cyclin dependent kinase 1(Cdk1)
Cdkn3	cyclin dependent kinase inhibitor 3(Cdkn3)
Cdt1	chromatin licensing and DNA replication factor 1(Cdt1)
Ceacam2	CEA cell adhesion molecule 2(Ceacam2)
Cebpe	CCAAT/enhancer binding protein epsilon(Cebpe)
Cenpa	centromere protein A(Cenpa)
Cenpe	centromere protein E(Cenpe)
Cenph	centromere protein H(Cenph)
Cenpi	centromere protein I(Cenpi)
Cenpn	centromere protein N(Cenpn)
Cenpu	centromere protein U(Cenpu)
Cenpw	centromere protein W(Cenpw)
Cep55	centrosomal protein 55(Cep55)
Ch25h	cholesterol 25-hydroxylase(Ch25h)
Chaf1a	chromatin assembly factor 1 subunit A(Chaf1a)
Chaf1b	chromatin assembly factor 1 subunit B(Chaf1b)
Chtf18	CTF18 chromosome transmission fidelity factor 18(Chtf18)
Cks1b	CDC28 protein kinase 1b(Cks1b)
Cks1brt	CDC28 protein kinase 1b retrogene(Cks1brt)
Clec4e	C-type lectin domain family 4 member e(Clec4e)
Clec5a	C-type lectin domain family 5 member a(Clec5a)
Clspn	claspin(Clspn)
Cngb1	cyclic nucleotide gated channel beta 1(Cngb1)
Col14a1	collagen type XIV alpha 1(Col14a1)
Cped1	cadherin-like and PC-esterase domain containing 1(Cped1)
Cplx4	complexin 4(Cplx4)
Crip1	cysteine-rich protein 1(Crip1)
Csf2	colony stimulating factor 2 (granulocyte-macrophage)(Csf2)
Cxcl2	C-X-C motif chemokine ligand 2(Cxcl2)
Cxcl3	C-X-C motif chemokine ligand 3(Cxcl3)
Cyp2g1	cytochrome P450 family 2 subfamily g polypeptide 1(Cyp2g1)
Cytip	cytohesin 1 interacting protein(Cytip)
Dbf4	DBF4 zinc finger(Dbf4)
Ddx11	DEAD/H box helicase 11(Ddx11)
Dennd2d	DENN domain containing 2D(Dennd2d)
Depdc1a	DEP domain containing 1a(Depdc1a)
Depdc1b	DEP domain containing 1B(Depdc1b)
Dlgap5	DLG associated protein 5(Dlgap5)
Dna2	DNA replication helicase/nuclease 2(Dna2)
Dnajc6	DnaJ heat shock protein family (Hsp40) member C6(Dnajc6)
Dok2	docking protein 2(Dok2)
Dppa3	developmental pluripotency-associated 3(Dppa3)
Dppa4	developmental pluripotency associated 4(Dppa4)
Dscc1	DNA replication and sister chromatid cohesion 1(Dscc1)
Dtymk	deoxythymidylate kinase(Dtymk)
Dusp9	dual specificity phosphatase 9(Dusp9)
Dut	deoxyuridine triphosphatase(Dut)
E2f2	E2F transcription factor 2(E2f2)
E2f8	E2F transcription factor 8(E2f8)
Ect2	ect2 oncogene(Ect2)
Emb	embigin(Emb)
Eme1	essential meiotic structure-specific endonuclease 1(Eme1)
Emilin2	elastin microfibril interfacer 2(Emilin2)
Emp3	epithelial membrane protein 3(Emp3)
Ercc6l	excision repair cross-complementing rodent repair deficiency complementation group 6 like(Ercc6l)
Esco2	establishment of sister chromatid cohesion N-acetyltransferase 2(Esco2)
Espl1	extra spindle pole bodies 1 separase(Espl1)
Exo1	exonuclease 1(Exo1)
F630201L12Rik	RIKEN cDNA F630201L12 gene(F630201L12Rik)
Fam111a	family with sequence similarity 111 member A(Fam111a)
Fam135b	family with sequence similarity 135 member B(Fam135b)
Fanca	Fanconi anemia complementation group A(Fanca)
Fancb	Fanconi anemia complementation group B(Fancb)
Fancd2	Fanconi anemia complementation group D2(Fancd2)
Fbxo5	F-box protein 5(Fbxo5)
Fcna	ficolin A(Fcna)
Fen1	flap structure specific endonuclease 1(Fen1)
Fignl1	fidgetin-like 1(Fignl1)
Foxm1	forkhead box M1(Foxm1)
Frrs1	ferric-chelate reductase 1(Frrs1)
Galnt3	polypeptide N-acetylgalactosaminyltransferase 3(Galnt3)
Gapt	Grb2-binding adaptor transmembrane(Gapt)
Gch1	GTP cyclohydrolase 1(Gch1)
Gda	guanine deaminase(Gda)
Gen1	GEN1 Holliday junction 5' flap endonuclease(Gen1)
Gfi1	growth factor independent 1 transcription repressor(Gfi1)
Gins1	GINS complex subunit 1(Gins1)
Glrp1	glutamine repeat protein 1(Glrp1)
Gm10743	predicted gene 10743(Gm10743)
Gm10782	predicted gene 10782(Gm10782)
Gm11110	predicted gene 11110(Gm11110)
Gm11545	predicted gene 11545(Gm11545)
Gm36012	predicted gene 36012(Gm36012)
Gm40304	predicted gene 40304(Gm40304)
Gm5150	predicted gene 5150(Gm5150)
Gm5458	predicted gene 5458(Gm5458)
Gm6653	predicted gene 6653(Gm6653)
Gmnn	geminin(Gmnn)
Haao	3-hydroxyanthranilate 34-dioxygenase(Haao)
Hal	histidine ammonia lyase(Hal)
Haspin	histone H3 associated protein kinase(Haspin)
Hdac9	histone deacetylase 9(Hdac9)
Hells	helicase lymphoid specific(Hells)
Hgd	homogentisate 1 2-dioxygenase(Hgd)
Hmgb2	high mobility group box 2(Hmgb2)
Hmmr	hyaluronan mediated motility receptor (RHAMM)(Hmmr)
Hormad2	HORMA domain containing 2(Hormad2)
Htr2b	5-hydroxytryptamine (serotonin) receptor 2B(Htr2b)
Htra4	HtrA serine peptidase 4(Htra4)
Icam2	intercellular adhesion molecule 2(Icam2)
Impa2	inositol monophosphatase 2(Impa2)
Incenp	inner centromere protein(Incenp)
Itga8	integrin alpha 8(Itga8)
Itgal	integrin alpha L(Itgal)
Itpr3	inositol 14 5-triphosphate receptor 3(Itpr3)
Kcnab2	potassium voltage-gated channel shaker-related subfamily beta member 2(Kcnab2)
Kcne3	potassium voltage-gated channel Isk-related subfamily gene 3(Kcne3)
Kcnn4	potassium intermediate/small conductance calcium-activated channel member 4(Kcnn4)
Kdm5d	lysine demethylase 5D(Kdm5d)
Kif11	kinesin family member 11(Kif11)
Kif15	kinesin family member 15(Kif15)
Kif18b	kinesin family member 18B(Kif18b)
Kif20a	kinesin family member 20A(Kif20a)
Kif20b	kinesin family member 20B(Kif20b)
Kif22	kinesin family member 22(Kif22)
Kif23	kinesin family member 23(Kif23)
Kif2c	kinesin family member 2C(Kif2c)
Kif4	kinesin family member 4(Kif4)
Kifc1	kinesin family member C1(Kifc1)
Kifc5b	kinesin family member C5B(Kifc5b)
Klf2	Kruppel-like transcription factor 2 (lung)(Klf2)
Klhl5	kelch-like 5(Klhl5)
Klra2	killer cell lectin-like receptor subfamily A member 2(Klra2)
Klra9	killer cell lectin-like receptor subfamily A member 9(Klra9)
Knl1	kinetochore scaffold 1(Knl1)
Knstrn	kinetochore-localized astrin/SPAG5 binding(Knstrn)
Kntc1	kinetochore associated 1(Kntc1)
Kras	Kirsten rat sarcoma viral oncogene homolog(Kras)
Lat2	linker for activation of T cells family member 2(Lat2)
Lig1	ligase I DNA ATP-dependent(Lig1)
Lilra6	leukocyte immunoglobulin-like receptor subfamily A (with TM domain) member 6(Lilra6)
Lmnb1	lamin B1(Lmnb1)
Lonrf3	LON peptidase N-terminal domain and ring finger 3(Lonrf3)
Lrr1	leucine rich repeat protein 1(Lrr1)
Lsm11	U7 snRNP-specific Sm-like protein LSM11(Lsm11)
Lsp1	lymphocyte specific 1(Lsp1)
Lyve1	lymphatic vessel endothelial hyaluronan receptor 1(Lyve1)
Mad2l1	MAD2 mitotic arrest deficient-like 1(Mad2l1)
Map4k1	mitogen-activated protein kinase kinase kinase kinase 1(Map4k1)
Mastl	microtubule associated serine/threonine kinase-like(Mastl)
Mbnl3	muscleblind like splicing factor 3(Mbnl3)
Mcm10	minichromosome maintenance 10 replication initiation factor(Mcm10)
Mcm2	minichromosome maintenance complex component 2(Mcm2)
Mcm3	minichromosome maintenance complex component 3(Mcm3)
Mcm5	minichromosome maintenance complex component 5(Mcm5)
Mcm6	minichromosome maintenance complex component 6(Mcm6)
Mcm7	minichromosome maintenance complex component 7(Mcm7)
Mcub	mitochondrial calcium uniporter dominant negative beta subunit(Mcub)
Melk	maternal embryonic leucine zipper kinase(Melk)
Mis18bp1	MIS18 binding protein 1(Mis18bp1)
Mki67	antigen identified by monoclonal antibody Ki 67(Mki67)
Mlkl	mixed lineage kinase domain-like(Mlkl)
Ms4a4b	membrane-spanning 4-domains subfamily A member 4B(Ms4a4b)
Ms4a8a	membrane-spanning 4-domains subfamily A member 8A(Ms4a8a)
Msr1	macrophage scavenger receptor 1(Msr1)
Mtfr2	mitochondrial fission regulator 2(Mtfr2)
Mthfd1l	methylenetetrahydrofolate dehydrogenase (NADP+ dependent) 1-like(Mthfd1l)
Mthfd2	methylenetetrahydrofolate dehydrogenase (NAD+ dependent) methenyltetrahydrofolate cyclohydrolase(Mthfd2)
Mybl2	myeloblastosis oncogene-like 2(Mybl2)
Myl2	myosin light polypeptide 2 regulatory cardiac slow(Myl2)
Myoz1	myozenin 1(Myoz1)
Nasp	nuclear autoantigenic sperm protein (histone-binding)(Nasp)
Ncapd2	non-SMC condensin I complex subunit D2(Ncapd2)
Ncapg	non-SMC condensin I complex subunit G(Ncapg)
Ncaph	non-SMC condensin I complex subunit H(Ncaph)
Ndc1	NDC1 transmembrane nucleoporin(Ndc1)
Ndc80	NDC80 kinetochore complex component(Ndc80)
Ndufab1	NADH:ubiquinone oxidoreductase subunit AB1(Ndufab1)
Nefh	neurofilament heavy polypeptide(Nefh)
Neil3	nei like 3 (E. coli)(Neil3)
Nek2	NIMA (never in mitosis gene a)-related expressed kinase 2(Nek2)
Nfs1	nitrogen fixation gene 1 (S. cerevisiae)(Nfs1)
Nostrin	nitric oxide synthase trafficker(Nostrin)
Nqo2	N-ribosyldihydronicotinamide quinone reductase 2(Nqo2)
Nr4a3	nuclear receptor subfamily 4 group A member 3(Nr4a3)
Nrg4	neuregulin 4(Nrg4)
Nsl1	NSL1 MIS12 kinetochore complex component(Nsl1)
Nt5dc2	5'-nucleotidase domain containing 2(Nt5dc2)
Nt5e	5' nucleotidase ecto(Nt5e)
Nuf2	NUF2 NDC80 kinetochore complex component(Nuf2)
Nup210	nucleoporin 210(Nup210)
Nusap1	nucleolar and spindle associated protein 1(Nusap1)
Oip5	Opa interacting protein 5(Oip5)
Olr1	oxidized low density lipoprotein (lectin-like) receptor 1(Olr1)
Opalin	oligodendrocytic myelin paranodal and inner loop protein(Opalin)
Orc1	origin recognition complex subunit 1(Orc1)
Padi3	peptidyl arginine deiminase type III(Padi3)
Pappa2	pappalysin 2(Pappa2)
Parpbp	PARP1 binding protein(Parpbp)
Parvb	parvin beta(Parvb)
Parvg	parvin gamma(Parvg)
Pclaf	PCNA clamp associated factor(Pclaf)
Pdss1	prenyl (solanesyl) diphosphate synthase subunit 1(Pdss1)
Pdxk	pyridoxal (pyridoxine vitamin B6) kinase(Pdxk)
Pgm2l1	phosphoglucomutase 2-like 1(Pgm2l1)
Pi16	peptidase inhibitor 16(Pi16)
Pilra	paired immunoglobin-like type 2 receptor alpha(Pilra)
Pilrb1	paired immunoglobin-like type 2 receptor beta 1(Pilrb1)
Pilrb2	paired immunoglobin-like type 2 receptor beta 2(Pilrb2)
Pira11	paired-Ig-like receptor A11(Pira11)
Pira2	paired-Ig-like receptor A2(Pira2)
Pira7	paired-Ig-like receptor A7(Pira7)
Pkmyt1	protein kinase membrane associated tyrosine/threonine 1(Pkmyt1)
Plau	plasminogen activator urokinase(Plau)
Plaur	plasminogen activator urokinase receptor(Plaur)
Plk1	polo like kinase 1(Plk1)
Plp2	proteolipid protein 2(Plp2)
Pmf1	polyamine-modulated factor 1(Pmf1)
Poc1a	POC1 centriolar protein A(Poc1a)
Pola1	polymerase (DNA directed) alpha 1(Pola1)
Pole	polymerase (DNA directed) epsilon(Pole)
Pole2	polymerase (DNA directed) epsilon 2 (p59 subunit)(Pole2)
Polq	polymerase (DNA directed) theta(Polq)
Prim1	DNA primase p49 subunit(Prim1)
Prr11	proline rich 11(Prr11)
Prss16	serine protease 16 (thymus)(Prss16)
Prss50	serine protease 50(Prss50)
Ptgir	prostaglandin I receptor (IP)(Ptgir)
Ptpn7	protein tyrosine phosphatase non-receptor type 7(Ptpn7)
Rab19	RAB19 member RAS oncogene family(Rab19)
Racgap1	Rac GTPase-activating protein 1(Racgap1)
Rad51	RAD51 recombinase(Rad51)
Rad51ap1	RAD51 associated protein 1(Rad51ap1)
Rad54b	RAD54 homolog B (S. cerevisiae)(Rad54b)
Rad54l	RAD54 like (S. cerevisiae)(Rad54l)
Raet1b	retinoic acid early transcript beta(Raet1b)
Raet1c	retinoic acid early transcript gamma(Raet1c)
Raet1e	retinoic acid early transcript 1E(Raet1e)
Rbbp8nl	RBBP8 N-terminal like(Rbbp8nl)
Rbl1	RB transcriptional corepressor like 1(Rbl1)
Recql4	RecQ protein-like 4(Recql4)
Rfc4	replication factor C (activator 1) 4(Rfc4)
Rfc5	replication factor C (activator 1) 5(Rfc5)
Rgs18	regulator of G-protein signaling 18(Rgs18)
Ripk3	receptor-interacting serine-threonine kinase 3(Ripk3)
Rnase2a	ribonuclease RNase A family 2A (liver eosinophil-derived neurotoxin)(Rnase2a)
Rnf141	ring finger protein 141(Rnf141)
Rnf183	ring finger protein 183(Rnf183)
Rpp40	ribonuclease P 40 subunit(Rpp40)
Rrm2	ribonucleotide reductase M2(Rrm2)
Runx3	runt related transcription factor 3(Runx3)
S100a4	S100 calcium binding protein A4(S100a4)
S100a8	S100 calcium binding protein A8 (calgranulin A)(S100a8)
Sapcd2	suppressor APC domain containing 2(Sapcd2)
Sdf2l1	stromal cell-derived factor 2-like 1(Sdf2l1)
Sgk2	serum/glucocorticoid regulated kinase 2(Sgk2)
Sgo1	shugoshin 1(Sgo1)
Sgo2a	shugoshin 2A(Sgo2a)
Sh3bgrl2	SH3 domain binding glutamic acid-rich protein like 2(Sh3bgrl2)
Shcbp1	Shc SH2-domain binding protein 1(Shcbp1)
Shcbp1l	Shc SH2-domain binding protein 1-like(Shcbp1l)
Shmt1	serine hydroxymethyltransferase 1 (soluble)(Shmt1)
Shmt2	serine hydroxymethyltransferase 2 (mitochondrial)(Shmt2)
Siglec1	sialic acid binding Ig-like lectin 1 sialoadhesin(Siglec1)
Sirpb1a	signal-regulatory protein beta 1A(Sirpb1a)
Sirpb1b	signal-regulatory protein beta 1B(Sirpb1b)
Ska1	spindle and kinetochore associated complex subunit 1(Ska1)
Ska3	spindle and kinetochore associated complex subunit 3(Ska3)
Slc16a3	solute carrier family 16 (monocarboxylic acid transporters) member 3(Slc16a3)
Slc1a5	solute carrier family 1 (neutral amino acid transporter) member 5(Slc1a5)
Slc25a24	solute carrier family 25 (mitochondrial carrier phosphate carrier) member 24(Slc25a24)
Slc28a2	solute carrier family 28 (sodium-coupled nucleoside transporter) member 2(Slc28a2)
Slc2a6	solute carrier family 2 (facilitated glucose transporter) member 6(Slc2a6)
Slc52a3	solute carrier protein family 52 member 3(Slc52a3)
Slc7a1	solute carrier family 7 (cationic amino acid transportery+ system) member 1(Slc7a1)
Slc7a13	solute carrier family 7 (cationic amino acid transportery+ system) member 13(Slc7a13)
Slfn3	schlafen 3(Slfn3)
Slpi	secretory leukocyte peptidase inhibitor(Slpi)
Slx4ip	SLX4 interacting protein(Slx4ip)
Smc2	structural maintenance of chromosomes 2(Smc2)
Smcr8	Smith-Magenis syndrome chromosome region candidate 8 homolog (human)(Smcr8)
Smok2b	sperm motility kinase 2B(Smok2b)
Snap29	synaptosomal-associated protein 29(Snap29)
Snx2	sorting nexin 2(Snx2)
Snx7	sorting nexin 7(Snx7)
Spag5	sperm associated antigen 5(Spag5)
Spc24	SPC24 NDC80 kinetochore complex component homolog (S. cerevisiae)(Spc24)
Spdl1	spindle apparatus coiled-coil protein 1(Spdl1)
Spn	sialophorin(Spn)
Stil	Scl/Tal1 interrupting locus(Stil)
Stk26	serine/threonine kinase 26(Stk26)
Stx3	syntaxin 3(Stx3)
Suv39h2	suppressor of variegation 3-9 2(Suv39h2)
Syce2	synaptonemal complex central element protein 2(Syce2)
Syne3	spectrin repeat containing nuclear envelope family member 3(Syne3)
Sytl1	synaptotagmin-like 1(Sytl1)
Taar7b	trace amine-associated receptor 7B(Taar7b)
Tacc3	transforming acidic coiled-coil containing protein 3(Tacc3)
Tbc1d2	TBC1 domain family member 2(Tbc1d2)
Tfrc	transferrin receptor(Tfrc)
Ticrr	TOPBP1-interacting checkpoint and replication regulator(Ticrr)
Timeless	timeless circadian clock 1(Timeless)
Tk1	thymidine kinase 1(Tk1)
Tmem171	transmembrane protein 171(Tmem171)
Tmpo	thymopoietin(Tmpo)
Tnfsf13b	tumor necrosis factor (ligand) superfamily member 13b(Tnfsf13b)
Tnfsf9	tumor necrosis factor (ligand) superfamily member 9(Tnfsf9)
Tnni2	troponin I skeletal fast 2(Tnni2)
Tnnt1	troponin T1 skeletal slow(Tnnt1)
Tnnt2	troponin T2 cardiac(Tnnt2)
Tonsl	tonsoku-like DNA repair protein(Tonsl)
Top2a	topoisomerase (DNA) II alpha(Top2a)
Tpx2	TPX2 microtubule-associated(Tpx2)
Traip	TRAF-interacting protein(Traip)
Trem3	triggering receptor expressed on myeloid cells 3(Trem3)
Trip13	thyroid hormone receptor interactor 13(Trip13)
Troap	trophinin associated protein(Troap)
Tspan32	tetraspanin 32(Tspan32)
Ttk	Ttk protein kinase(Ttk)
Tube1	tubulin epsilon 1(Tube1)
Txn2	thioredoxin 2(Txn2)
Tyms-ps	thymidylate synthase pseudogene(Tyms-ps)
Ube2c	ubiquitin-conjugating enzyme E2C(Ube2c)
Uhrf1	ubiquitin-like containing PHD and RING finger domains 1(Uhrf1)
Ulbp1	UL16 binding protein 1(Ulbp1)
Unc5a	unc-5 netrin receptor A(Unc5a)
V1ra8	vomeronasal 1 receptor A8(V1ra8)
Vezt	vezatin adherens junctions transmembrane protein(Vezt)
Vill	villin-like(Vill)
Vmn1r58	vomeronasal 1 receptor 58(Vmn1r58)
Vmn2r24	vomeronasal 2 receptor 24(Vmn2r24)
Vps13c	vacuolar protein sorting 13C(Vps13c)
Wdr76	WD repeat domain 76(Wdr76)
Wfdc15a	WAP four-disulfide core domain 15A(Wfdc15a)
Yod1	YOD1 deubiquitinase(Yod1)
Zfp599	zinc finger protein 599(Zfp599)
Zgrf1	zinc finger GRF-type containing 1(Zgrf1)
Zranb3	zinc finger RAN-binding domain containing 3(Zranb3)
Zwilch	zwilch kinetochore protein(Zwilch)
