# Supplementary material for: CSF1R-Dependent Microglial Repopulation and Contact-Dependent Inhibition of Proliferation In Vitro
Source: Brain Sci. 2025 Jul 31;15(8):825. doi: 10.3390/brainsci15080825 (PMC12384364; doi:10.3390/brainsci15080825)
Supplement: Supplementary file 1 [file brainsci-15-00825-s001.zip › supplemetaly Table S2.xlsx]

## Sheet: DAVID down-regulated_list
Table S2
OFFICIAL_GENE_SYMBOL	Name
0610009L18Rik	RIKEN cDNA 0610009L18 gene(0610009L18Rik)
1700006A11Rik	RIKEN cDNA 1700006A11 gene(1700006A11Rik)
1700010B13Rik	RIKEN cDNA 1700010B13 gene(1700010B13Rik)
2010320M18Rik	RIKEN cDNA 2010320M18 gene(2010320M18Rik)
2310043M15Rik	RIKEN cDNA 2310043M15 gene(2310043M15Rik)
2610020C07Rik	RIKEN cDNA 2610020C07 gene(2610020C07Rik)
2610209C05Rik	RIKEN cDNA 2610209C05 gene(2610209C05Rik)
4833411C07Rik	RIKEN cDNA 4833411C07 gene(4833411C07Rik)
4930402D18Rik	RIKEN cDNA 4930402D18 gene(4930402D18Rik)
4930487D11Rik	RIKEN cDNA 4930487D11 gene(4930487D11Rik)
4930506C21Rik	RIKEN cDNA 4930506C21 gene(4930506C21Rik)
4930544I03Rik	RIKEN cDNA 4930544I03 gene(4930544I03Rik)
4930556H04Rik	RIKEN cDNA 4930556H04 gene(4930556H04Rik)
4930558K02Rik	RIKEN cDNA 4930558K02 gene(4930558K02Rik)
4930598N05Rik	RIKEN cDNA 4930598N05 gene(4930598N05Rik)
4933406I18Rik	RIKEN cDNA 4933406I18 gene(4933406I18Rik)
4933433G19Rik	RIKEN cDNA 4933433G19 gene(4933433G19Rik)
4933438K21Rik	RIKEN cDNA 4933438K21 gene(4933438K21Rik)
4933440N22Rik	RIKEN cDNA 4933440N22 gene(4933440N22Rik)
5730409E04Rik	RIKEN cDNA 5730409E04Rik gene(5730409E04Rik)
5830444B04Rik	RIKEN cDNA 5830444B04 gene(5830444B04Rik)
6330409D20Rik	RIKEN cDNA 6330409D20 gene(6330409D20Rik)
6330412A17Rik	RIKEN cDNA 6330412A17 gene(6330412A17Rik)
8030425K09Rik	RIKEN cDNA 8030425K09 gene(8030425K09Rik)
9530034A14Rik	RIKEN cDNA 9530034A14 gene(9530034A14Rik)
9630055L06Rik	RIKEN cDNA 9630055L06 gene(9630055L06Rik)
A730089K16Rik	RIKEN cDNA A730089K16 gene(A730089K16Rik)
A930028N01Rik	RIKEN cDNA A930028N01 gene(A930028N01Rik)
Abca9	ATP-binding cassette, sub-family A member 9(Abca9)
Abcc3	ATP-binding cassette, sub-family C member 3(Abcc3)
Actg2	actin, gamma 2, smooth muscle, enteric(Actg2)
Adam19	ADAM metallopeptidase domain 19(Adam19)
Adamts15	ADAM metallopeptidase with thrombospondin type 1 motif 15(Adamts15)
Adamts2	ADAM metallopeptidase with thrombospondin type 1 motif 2(Adamts2)
Adap2	ArfGAP with dual PH domains 2(Adap2)
Adgra2	adhesion G protein-coupled receptor A2(Adgra2)
Adora3	adenosine A3 receptor(Adora3)
Aire	autoimmune regulator(Aire)
Akna	AT-hook transcription factor(Akna)
Akr1b7	aldo-keto reductase family 1, member B7(Akr1b7)
Aldh1a2	aldehyde dehydrogenase family 1, subfamily A2(Aldh1a2)
Aldoart2	aldolase 1 A, retrogene 2(Aldoart2)
Anapc7	anaphase promoting complex subunit 7(Anapc7)
Apela	apelin receptor early endogenous ligand(Apela)
Apobec3	apolipoprotein B mRNA editing enzyme, catalytic polypeptide 3(Apobec3)
Apoc1	apolipoprotein C-I(Apoc1)
Apoc2	apolipoprotein C2(Apoc2)
Apoc4	apolipoprotein C-IV(Apoc4)
Apod	apolipoprotein D(Apod)
Aqp1	aquaporin 1(Aqp1)
Arg2	arginase type II(Arg2)
Arih2os	ariadne RBR E3 ubiquitin protein ligase 2, opposite strand(Arih2os)
Arl5c	ADP-ribosylation factor-like 5C(Arl5c)
Arrdc4	arrestin domain containing 4(Arrdc4)
Asb10	ankyrin repeat and SOCS box-containing 10(Asb10)
Asb11	ankyrin repeat and SOCS box-containing 11(Asb11)
Asb2	ankyrin repeat and SOCS box-containing 2(Asb2)
Asgr1	asialoglycoprotein receptor 1(Asgr1)
Aspn	asporin(Aspn)
Atf3	activating transcription factor 3(Atf3)
Atp6v0d2	ATPase, H+ transporting, lysosomal V0 subunit D2(Atp6v0d2)
Birc3	baculoviral IAP repeat-containing 3(Birc3)
Bmf	BCL2 modifying factor(Bmf)
Bmp2	bone morphogenetic protein 2(Bmp2)
Bmp4	bone morphogenetic protein 4(Bmp4)
Bmp5	bone morphogenetic protein 5(Bmp5)
Bnc2	basonuclin zinc finger protein 2(Bnc2)
Btg1	BTG anti-proliferation factor 1(Btg1)
Btg2	BTG anti-proliferation factor 2(Btg2)
C130021I20Rik	Riken cDNA C130021I20 gene(C130021I20Rik)
C1qtnf7	C1q and tumor necrosis factor related protein 7(C1qtnf7)
C230099D08Rik	RIKEN cDNA C230099D08 gene(C230099D08Rik)
C8g	complement component 8, gamma polypeptide(C8g)
Cacna1g	calcium channel, voltage-dependent, T type, alpha 1G subunit(Cacna1g)
Capn3	calpain 3(Capn3)
Card6	caspase recruitment domain family, member 6(Card6)
Cavin1	caveolae associated 1(Cavin1)
Ccdc13	coiled-coil domain containing 13(Ccdc13)
Ccdc14	coiled-coil domain containing 14(Ccdc14)
Ccl24	C-C motif chemokine ligand 24(Ccl24)
Ccl3	C-C motif chemokine ligand 3(Ccl3)
Ccl5	C-C motif chemokine ligand 5(Ccl5)
Ccl8	C-C motif chemokine ligand 8(Ccl8)
Ccrl2	C-C motif chemokine receptor-like 2(Ccrl2)
Cd14	CD14 antigen(Cd14)
Cd200r2	Cd200 receptor 2(Cd200r2)
Cd248	CD248 antigen, endosialin(Cd248)
Cd5	CD5 antigen(Cd5)
Cd5l	CD5 antigen-like(Cd5l)
Cd72	CD72 antigen(Cd72)
Cd74	CD74 antigen (invariant polypeptide of major histocompatibility complex, class II antigen-associated)(Cd74)
Cd79b	CD79B antigen(Cd79b)
Cd83	CD83 antigen(Cd83)
Cdh5	cadherin 5(Cdh5)
Cebpa	CCAAT/enhancer binding protein alpha(Cebpa)
Cemip	cell migration inducing protein, hyaluronan binding(Cemip)
Cfhr2	complement factor H-related 2(Cfhr2)
Chst15	carbohydrate sulfotransferase 15(Chst15)
Chst7	carbohydrate sulfotransferase 7(Chst7)
Clec2d	C-type lectin domain family 2, member d(Clec2d)
Clec4a1	C-type lectin domain family 4, member a1(Clec4a1)
Clec4a3	C-type lectin domain family 4, member a3(Clec4a3)
Clec4b1	C-type lectin domain family 4, member b1(Clec4b1)
Clec4n	C-type lectin domain family 4, member n(Clec4n)
Clmp	CXADR-like membrane protein(Clmp)
Cnih3	cornichon family AMPA receptor auxiliary protein 3(Cnih3)
Col18a1	collagen, type XVIII, alpha 1(Col18a1)
Col1a1	collagen, type I, alpha 1(Col1a1)
Col1a2	collagen, type I, alpha 2(Col1a2)
Col3a1	collagen, type III, alpha 1(Col3a1)
Col4a1	collagen, type IV, alpha 1(Col4a1)
Col4a2	collagen, type IV, alpha 2(Col4a2)
Col5a2	collagen, type V, alpha 2(Col5a2)
Col6a2	collagen, type VI, alpha 2(Col6a2)
Col6a3	collagen, type VI, alpha 3(Col6a3)
Col7a1	collagen, type VII, alpha 1(Col7a1)
Copg1	coatomer protein complex, subunit gamma 1(Copg1)
Coq8a	coenzyme Q8A(Coq8a)
Cox6a2	cytochrome c oxidase subunit 6A2(Cox6a2)
Cpz	carboxypeptidase Z(Cpz)
Crispld1	cysteine-rich secretory protein LCCL domain containing 1(Crispld1)
Cryba4	crystallin, beta A4(Cryba4)
Crybb1	crystallin, beta B1(Crybb1)
Csprs	component of Sp100-rs(Csprs)
Cst7	cystatin F (leukocystatin)(Cst7)
Ctse	cathepsin E(Ctse)
Ctsk	cathepsin K(Ctsk)
Cutal	cutA divalent cation tolerance homolog-like(Cutal)
Cxcl11	chemokine (C-X-C motif) ligand 11(Cxcl11)
Cxcl12	C-X-C motif chemokine ligand 12(Cxcl12)
Cxcl16	C-X-C motif chemokine ligand 16(Cxcl16)
Cxcr3	C-X-C motif chemokine receptor 3(Cxcr3)
Cyp27a1	cytochrome P450, family 27, subfamily a, polypeptide 1(Cyp27a1)
Cyp2d9	cytochrome P450, family 2, subfamily d, polypeptide 9(Cyp2d9)
D430040D24Rik	RIKEN cDNA D430040D24 gene(D430040D24Rik)
D930007P13Rik	Riken cDNA D930007P13 gene(D930007P13Rik)
D930028M14Rik	RIKEN cDNA D930028M14 gene(D930028M14Rik)
Dact1	dishevelled-binding antagonist of beta-catenin 1(Dact1)
Dcn	decorin(Dcn)
Defb6	defensin beta 6(Defb6)
Dkk2	dickkopf WNT signaling pathway inhibitor 2(Dkk2)
Dlgap3	DLG associated protein 3(Dlgap3)
Dlx6os2	distal-less homeobox 6, opposite strand 2(Dlx6os2)
Drd4	dopamine receptor D4(Drd4)
Dydc2	DPY30 domain containing 2(Dydc2)
Dync1i1	dynein cytoplasmic 1 intermediate chain 1(Dync1i1)
E230029C05Rik	RIKEN cDNA E230029C05 gene(E230029C05Rik)
E330037I15Rik	RIKEN cDNA E330037I15 gene(E330037I15Rik)
Eepd1	endonuclease/exonuclease/phosphatase family domain containing 1(Eepd1)
Egr2	early growth response 2(Egr2)
Emd	emerin(Emd)
Enc1	ectodermal-neural cortex 1(Enc1)
Engase	endo-beta-N-acetylglucosaminidase(Engase)
Epor	erythropoietin receptor(Epor)
Ermap	erythroblast membrane-associated protein(Ermap)
Esrp2	epithelial splicing regulatory protein 2(Esrp2)
F420015M19Rik	RIKEN cDNA F420015M19 gene(F420015M19Rik)
Fabp2	fatty acid binding protein 2, intestinal(Fabp2)
Fabp4	fatty acid binding protein 4, adipocyte(Fabp4)
Fbln2	fibulin 2(Fbln2)
Fbn2	fibrillin 2(Fbn2)
Fbxl20	F-box and leucine-rich repeat protein 20(Fbxl20)
Fcrl1	Fc receptor-like 1(Fcrl1)
Fgfbp1	fibroblast growth factor binding protein 1(Fgfbp1)
Fibin	fin bud initiation factor homolog (zebrafish)(Fibin)
Fosb	FBJ osteosarcoma oncogene B(Fosb)
Foxa1	forkhead box A1(Foxa1)
Foxa2	forkhead box A2(Foxa2)
Foxc2	forkhead box C2(Foxc2)
Foxd1	forkhead box D1(Foxd1)
Foxf2	forkhead box F2(Foxf2)
Foxi2	forkhead box I2(Foxi2)
Foxo6	forkhead box O6(Foxo6)
Fpr1	formyl peptide receptor 1(Fpr1)
Fpr2	formyl peptide receptor 2(Fpr2)
Fxyd2	FXYD domain-containing ion transport regulator 2(Fxyd2)
Gabbr2	gamma-aminobutyric acid type B receptor subunit 2(Gabbr2)
Gabra4	gamma-aminobutyric acid type A receptor subunit alpha 4(Gabra4)
Gabrd	gamma-aminobutyric acid (GABA) A receptor, subunit delta(Gabrd)
Galnt14	polypeptide N-acetylgalactosaminyltransferase 14(Galnt14)
Gata6	GATA binding protein 6(Gata6)
Gbp4	guanylate binding protein 4(Gbp4)
Gcm1	glial cells missing homolog 1(Gcm1)
Ggt5	gamma-glutamyltransferase 5(Ggt5)
Gimap6	GTPase, IMAP family member 6(Gimap6)
Gip	gastric inhibitory polypeptide(Gip)
Gjb2	gap junction protein, beta 2(Gjb2)
Gjb6	gap junction protein, beta 6(Gjb6)
Glycam1	glycosylation dependent cell adhesion molecule 1(Glycam1)
Gm10134	predicted gene 10134(Gm10134)
Gm10759	predicted gene 10759(Gm10759)
Gm10802	predicted gene 10802(Gm10802)
Gm11123	predicted gene 11123(Gm11123)
Gm12250	predicted gene 12250(Gm12250)
Gm13710	predicted gene 13710(Gm13710)
Gm14461	predicted gene 14461(Gm14461)
Gm15401	predicted gene 15401(Gm15401)
Gm15433	predicted pseudogene 15433(Gm15433)
Gm15645	predicted gene 15645(Gm15645)
Gm15743	predicted gene 15743(Gm15743)
Gm2629	predicted gene 2629(Gm2629)
Gm32856	predicted gene, 32856(Gm32856)
Gm34466	predicted gene, 34466(Gm34466)
Gm35578	predicted gene, 35578(Gm35578)
Gm38958	predicted gene, 38958(Gm38958)
Gm40590	predicted gene, 40590(Gm40590)
Gm4107	predicted gene 4107(Gm4107)
Gm4710	predicted gene 4710(Gm4710)
Gm4984	predicted pseudogene 4984(Gm4984)
Gm5124	predicted pseudogene 5124(Gm5124)
Gm5431	predicted gene 5431(Gm5431)
Gm5464	predicted gene 5464(Gm5464)
Gm807	predicted gene 807(Gm807)
Gm9725	predicted gene 9725(Gm9725)
Golgb1	golgin B1(Golgb1)
Gpc3	glypican 3(Gpc3)
Gpha2	glycoprotein hormone alpha 2(Gpha2)
Gpr162	G protein-coupled receptor 162(Gpr162)
Gpr18	G protein-coupled receptor 18(Gpr18)
Gpr65	G-protein coupled receptor 65(Gpr65)
Gpr82	G protein-coupled receptor 82(Gpr82)
Gprc5d	G protein-coupled receptor, family C, group 5, member D(Gprc5d)
Grb10	growth factor receptor bound protein 10(Grb10)
Grem1	gremlin 1, DAN family BMP antagonist(Grem1)
Gsta4	glutathione S-transferase, alpha 4(Gsta4)
Gsx2	GS homeobox 2(Gsx2)
Gzme	granzyme E(Gzme)
Gzmk	granzyme K(Gzmk)
H19	H19, imprinted maternally expressed transcript(H19)
H2-Eb1	histocompatibility 2, class II antigen E beta(H2-Eb1)
H2-M11	histocompatibility 2, M region locus 11(H2-M11)
H2-M2	histocompatibility 2, M region locus 2(H2-M2)
H2-Ob	histocompatibility 2, O region beta locus(H2-Ob)
H2-T24	histocompatibility 2, T region locus 24(H2-T24)
Hes5	hes family bHLH transcription factor 5(Hes5)
Hic1	hypermethylated in cancer 1(Hic1)
Hmbox1	homeobox containing 1(Hmbox1)
Hoxb3	homeobox B3(Hoxb3)
Hpgd	hydroxyprostaglandin dehydrogenase 15 (NAD)(Hpgd)
Hpn	hepsin(Hpn)
Hs6st1	heparan sulfate 6-O-sulfotransferase 1(Hs6st1)
Ifi209	interferon activated gene 209(Ifi209)
Igf2	insulin-like growth factor 2(Igf2)
Igf2os	insulin-like growth factor 2, opposite strand(Igf2os)
Igfbp6	insulin-like growth factor binding protein 6(Igfbp6)
Il10	interleukin 10(Il10)
Il10ra	interleukin 10 receptor, alpha(Il10ra)
Il16	interleukin 16(Il16)
Il18bp	interleukin 18 binding protein(Il18bp)
Il1b	interleukin 1 beta(Il1b)
Il1rn	interleukin 1 receptor antagonist(Il1rn)
Il2	interleukin 2(Il2)
Il4i1	interleukin 4 induced 1(Il4i1)
Ino80b	INO80 complex subunit B(Ino80b)
Iqsec3	IQ motif and Sec7 domain 3(Iqsec3)
Irx3os	iroquois homeobox 3, opposite strand(Irx3os)
Itga11	integrin alpha 11(Itga11)
Itgax	integrin alpha X(Itgax)
Itih2	inter-alpha trypsin inhibitor, heavy chain 2(Itih2)
Izumo1r	IZUMO1 receptor, JUNO(Izumo1r)
Jak3	Janus kinase 3(Jak3)
Kcnip1	Kv channel-interacting protein 1(Kcnip1)
Kcnj12	potassium inwardly-rectifying channel, subfamily J, member 12(Kcnj12)
Kcnj2	potassium inwardly-rectifying channel, subfamily J, member 2(Kcnj2)
Kctd1	potassium channel tetramerisation domain containing 1(Kctd1)
Klhl38	kelch-like 38(Klhl38)
Kmo	kynurenine 3-monooxygenase (kynurenine 3-hydroxylase)(Kmo)
Krt19	keratin 19(Krt19)
Ksr1	kinase suppressor of ras 1(Ksr1)
Kynu	kynureninase(Kynu)
Lag3	lymphocyte-activation gene 3(Lag3)
Lair1	leukocyte-associated Ig-like receptor 1(Lair1)
Lama4	laminin, alpha 4(Lama4)
Lamb1	laminin B1(Lamb1)
Lef1	lymphoid enhancer binding factor 1(Lef1)
Lepr	leptin receptor(Lepr)
Lifr	LIF receptor alpha(Lifr)
LOC102633794	uncharacterized LOC102633794(LOC102633794)
Lox	lysyl oxidase(Lox)
Lpin2	lipin 2(Lpin2)
Lpl	lipoprotein lipase(Lpl)
Lrrc15	leucine rich repeat containing 15(Lrrc15)
Lrrc17	leucine rich repeat containing 17(Lrrc17)
Lrrc32	leucine rich repeat containing 32(Lrrc32)
Lsr	lipolysis stimulated lipoprotein receptor(Lsr)
Lum	lumican(Lum)
Ly6e	lymphocyte antigen 6 family member E(Ly6e)
Mamstr	MEF2 activating motif and SAP domain containing transcriptional regulator(Mamstr)
Manea	mannosidase, endo-alpha(Manea)
Matk	megakaryocyte-associated tyrosine kinase(Matk)
Mc5r	melanocortin 5 receptor(Mc5r)
Mctp2	multiple C2 domains, transmembrane 2(Mctp2)
Meox1	mesenchyme homeobox 1(Meox1)
Mfap4	microfibrillar-associated protein 4(Mfap4)
Mgp	matrix Gla protein(Mgp)
Mical2	microtubule associated monooxygenase, calponin and LIM domain containing 2(Mical2)
Mlph	melanophilin(Mlph)
Mmp12	matrix metallopeptidase 12(Mmp12)
Mmp13	matrix metallopeptidase 13(Mmp13)
Mmp9	matrix metallopeptidase 9(Mmp9)
Mpeg1	macrophage expressed gene 1(Mpeg1)
Mphosph9	M-phase phosphoprotein 9(Mphosph9)
Mpp4	membrane protein, palmitoylated 4 (MAGUK p55 subfamily member 4)(Mpp4)
Mpp7	membrane protein, palmitoylated 7 (MAGUK p55 subfamily member 7)(Mpp7)
Mpzl2	myelin protein zero-like 2(Mpzl2)
Mrap2	melanocortin 2 receptor accessory protein 2(Mrap2)
Mrc2	mannose receptor, C type 2(Mrc2)
Ms4a14	membrane-spanning 4-domains, subfamily A, member 14(Ms4a14)
Mtus1	mitochondrial tumor suppressor 1(Mtus1)
Mx1	MX dynamin-like GTPase 1(Mx1)
Myadml2	myeloid-associated differentiation marker-like 2(Myadml2)
Mycl	v-myc avian myelocytomatosis viral oncogene lung carcinoma derived(Mycl)
Mylip	myosin regulatory light chain interacting protein(Mylip)
Myom1	myomesin 1(Myom1)
Nav3	neuron navigator 3(Nav3)
Nectin4	nectin cell adhesion molecule 4(Nectin4)
Neurl1a	neuralized E3 ubiquitin protein ligase 1A(Neurl1a)
Nfat5	nuclear factor of activated T cells 5(Nfat5)
Npy1r	neuropeptide Y receptor Y1(Npy1r)
Npy4r	neuropeptide Y receptor Y4(Npy4r)
Ntf5	neurotrophin 5(Ntf5)
Nudt7	nudix hydrolase 7(Nudt7)
Oas2	2'-5' oligoadenylate synthetase 2(Oas2)
Oas3	2'-5' oligoadenylate synthetase 3(Oas3)
Olfr209	olfactory receptor 209(Olfr209)
Otog	otogelin(Otog)
Pde2a	phosphodiesterase 2A, cGMP-stimulated(Pde2a)
Pde4b	phosphodiesterase 4B, cAMP specific(Pde4b)
Pde8b	phosphodiesterase 8B(Pde8b)
Pdzk1ip1	PDZK1 interacting protein 1(Pdzk1ip1)
Phax	phosphorylated adaptor for RNA export(Phax)
Phldb2	pleckstrin homology like domain, family B, member 2(Phldb2)
Pirb	paired Ig-like receptor B(Pirb)
Pkd1l2	polycystic kidney disease 1 like 2(Pkd1l2)
Pla2g15	phospholipase A2, group XV(Pla2g15)
Plac8	placenta-specific 8(Plac8)
Plp1	proteolipid protein (myelin) 1(Plp1)
Plxdc2	plexin domain containing 2(Plxdc2)
Postn	periostin, osteoblast specific factor(Postn)
Pou2f2	POU domain, class 2, transcription factor 2(Pou2f2)
Ppfia4	protein tyrosine phosphatase, receptor type, f polypeptide (PTPRF), interacting protein (liprin), alpha 4(Ppfia4)
Prdm1	PR domain containing 1, with ZNF domain(Prdm1)
Prdm13	PR domain containing 13(Prdm13)
Proser3	proline and serine rich 3(Proser3)
Prrx1	paired related homeobox 1(Prrx1)
Prss48	serine protease 48(Prss48)
Ptchd1	patched domain containing 1(Ptchd1)
Ptgds	prostaglandin D2 synthase (brain)(Ptgds)
Ptger4	prostaglandin E receptor 4 (subtype EP4)(Ptger4)
Ptgis	prostaglandin I2 (prostacyclin) synthase(Ptgis)
Ptgs2	prostaglandin-endoperoxide synthase 2(Ptgs2)
Pura	purine rich element binding protein A(Pura)
Purg	purine-rich element binding protein G(Purg)
Pxdn	peroxidasin(Pxdn)
Rab44	RAB44, member RAS oncogene family(Rab44)
Ranbp3l	RAN binding protein 3-like(Ranbp3l)
Rbfox1	RNA binding protein, fox-1 homolog (C. elegans) 1(Rbfox1)
Rexo5	RNA exonuclease 5(Rexo5)
Rgs10	regulator of G-protein signalling 10(Rgs10)
Rint1	RAD50 interactor 1(Rint1)
Rnf19b	ring finger protein 19B(Rnf19b)
Rnf216	ring finger protein 216(Rnf216)
Ror2	receptor tyrosine kinase-like orphan receptor 2(Ror2)
Rtn4rl1	reticulon 4 receptor-like 1(Rtn4rl1)
Rubcnl	RUN and cysteine rich domain containing beclin 1 interacting protein like(Rubcnl)
Saa1	serum amyloid A 1(Saa1)
Saa3	serum amyloid A 3(Saa3)
Scara5	scavenger receptor class A, member 5(Scara5)
Scube1	signal peptide, CUB domain, EGF-like 1(Scube1)
Sdk1	sidekick cell adhesion molecule 1(Sdk1)
Sdk2	sidekick cell adhesion molecule 2(Sdk2)
Serpina10	serine (or cysteine) peptidase inhibitor, clade A (alpha-1 antiproteinase, antitrypsin), member 10(Serpina10)
Serpinf1	serine (or cysteine) peptidase inhibitor, clade F, member 1(Serpinf1)
Sft2d1	SFT2 domain containing 1(Sft2d1)
Sfta3-ps	surfactant associated 3, pseudogene(Sfta3-ps)
Sh2d4a	SH2 domain containing 4A(Sh2d4a)
Siglecf	sialic acid binding Ig-like lectin F(Siglecf)
Six1	sine oculis-related homeobox 1(Six1)
Six2	sine oculis-related homeobox 2(Six2)
Skint3	selection and upkeep of intraepithelial T cells 3(Skint3)
Skint5	selection and upkeep of intraepithelial T cells 5(Skint5)
Slamf8	SLAM family member 8(Slamf8)
Slc13a4	solute carrier family 13 (sodium/sulfate symporters), member 4(Slc13a4)
Slc25a44	solute carrier family 25, member 44(Slc25a44)
Slc2a5	solute carrier family 2 (facilitated glucose transporter), member 5(Slc2a5)
Slc46a3	solute carrier family 46, member 3(Slc46a3)
Slc6a12	solute carrier family 6 (neurotransmitter transporter, betaine/GABA), member 12(Slc6a12)
Slc6a13	solute carrier family 6 (neurotransmitter transporter, GABA), member 13(Slc6a13)
Slc7a11	solute carrier family 7 (cationic amino acid transporter, y+ system), member 11(Slc7a11)
Slco2b1	solute carrier organic anion transporter family, member 2b1(Slco2b1)
Slfn8	schlafen 8(Slfn8)
Slit3	slit guidance ligand 3(Slit3)
Smarca5-ps	SWI/SNF related, matrix associated, actin depenent ragulator of chromatin, subfamily a, member 5, pseudogene(Smarca5-ps)
Smarcc1	SWI/SNF related, matrix associated, actin dependent regulator of chromatin, subfamily c, member 1(Smarcc1)
Smoc2	SPARC related modular calcium binding 2(Smoc2)
Snai1	snail family zinc finger 1(Snai1)
Snx29	sorting nexin 29(Snx29)
Spaca7	sperm acrosome associated 7(Spaca7)
Spic	Spi-C transcription factor (Spi-1/PU.1 related)(Spic)
Spink1	serine peptidase inhibitor, Kazal type 1(Spink1)
Spns3	SPNS lysolipid transporter 3, sphingosine-1-phosphate (putative)(Spns3)
Spon2	spondin 2, extracellular matrix protein(Spon2)
Srpx	sushi-repeat-containing protein(Srpx)
St18	suppression of tumorigenicity 18(St18)
St8sia6	ST8 alpha-N-acetyl-neuraminide alpha-2,8-sialyltransferase 6(St8sia6)
Stab2	stabilin 2(Stab2)
Stra6	stimulated by retinoic acid gene 6(Stra6)
Sult1a1	sulfotransferase family 1A, phenol-preferring, member 1(Sult1a1)
Susd3	sushi domain containing 3(Susd3)
Syt13	synaptotagmin XIII(Syt13)
Sytl1	synaptotagmin-like 1(Sytl1)
Taf13	TATA-box binding protein associated factor 13(Taf13)
Tagap1	T cell activation GTPase activating protein 1(Tagap1)
Tanc2	tetratricopeptide repeat, ankyrin repeat and coiled-coil containing 2(Tanc2)
Tbc1d8	TBC1 domain family, member 8(Tbc1d8)
Tbx1	T-box 1(Tbx1)
Tbx15	T-box 15(Tbx15)
Tbx18	T-box18(Tbx18)
Tbx6	T-box 6(Tbx6)
Tcfl5	transcription factor-like 5 (basic helix-loop-helix)(Tcfl5)
Tdh	L-threonine dehydrogenase(Tdh)
Tgfbr1	transforming growth factor, beta receptor I(Tgfbr1)
Tgtp2	T cell specific GTPase 2(Tgtp2)
Thbd	thrombomodulin(Thbd)
Tle2	transducin-like enhancer of split 2(Tle2)
Tlr12	toll-like receptor 12(Tlr12)
Tm4sf19	transmembrane 4 L six family member 19(Tm4sf19)
Tmcc3	transmembrane and coiled coil domains 3(Tmcc3)
Tmem140	transmembrane protein 140(Tmem140)
Tmem150b	transmembrane protein 150B(Tmem150b)
Tmem176a	transmembrane protein 176A(Tmem176a)
Tmem176b	transmembrane protein 176B(Tmem176b)
Tmem61	transmembrane protein 61(Tmem61)
Tmprss4	transmembrane protease, serine 4(Tmprss4)
Tnc	tenascin C(Tnc)
Tnmd	tenomodulin(Tnmd)
Tnn	tenascin N(Tnn)
Trabd2b	TraB domain containing 2B(Trabd2b)
Treml1	triggering receptor expressed on myeloid cells-like 1(Treml1)
Trim60	tripartite motif-containing 60(Trim60)
Trp73	transformation related protein 73(Trp73)
Trpm8	transient receptor potential cation channel, subfamily M, member 8(Trpm8)
Trub2	TruB pseudouridine (psi) synthase family member 2(Trub2)
Ttc6	tetratricopeptide repeat domain 6(Ttc6)
Ttll13	tubulin tyrosine ligase-like family, member 13(Ttll13)
Twist1	twist basic helix-loop-helix transcription factor 1(Twist1)
Twist2	twist basic helix-loop-helix transcription factor 2(Twist2)
Ugt3a2	UDP glycosyltransferases 3 family, polypeptide A2(Ugt3a2)
Upk1a	uroplakin 1A(Upk1a)
Usp35	ubiquitin specific peptidase 35(Usp35)
Vipr1	vasoactive intestinal peptide receptor 1(Vipr1)
Vmn1r48	vomeronasal 1 receptor 48(Vmn1r48)
Vmn1r81	vomeronasal 1 receptor 81(Vmn1r81)
Vnn3	vanin 3(Vnn3)
Vsir	V-set immunoregulatory receptor(Vsir)
Vtn	vitronectin(Vtn)
Wasf3	WASP family, member 3(Wasf3)
Wdr64	WD repeat domain 64(Wdr64)
Wdr86	WD repeat domain 86(Wdr86)
Wfdc17	WAP four-disulfide core domain 17(Wfdc17)
Ypel2	yippee like 2(Ypel2)
Ypel3	yippee like 3(Ypel3)
Zbp1	Z-DNA binding protein 1(Zbp1)
Zbtb42	zinc finger and BTB domain containing 42(Zbtb42)
Zfp36	zinc finger protein 36(Zfp36)
Zfp941	zinc finger protein 941(Zfp941)
Zmynd15	zinc finger, MYND-type containing 15(Zmynd15)
